# Supplementary material for: A Flexible Side-Chain Dispersant Enables Uniform Self-Assembled Monolayers for 18.67% Organic Solar Cells
Source: Molecules. 2026 Jul 2;31(13):2321. doi: 10.3390/molecules31132321 (PMC13363529; doi:10.3390/molecules31132321)
Supplement: Supplementary file 1 [file molecules-31-02321-s001.zip]

Archive with 1 entries (1 files):
- molecules-4385636-supplementary.pdf
